# Supplementary material for: Evaluation of skin doses for cone-beam computed tomography in dentomaxillofacial imaging: A preclinical study
Source: PLoS One. 2021 Jul 12;16(7):e0254510. doi: 10.1371/journal.pone.0254510 (PMC8274873; doi:10.1371/journal.pone.0254510)
Supplement: S1 Data — (XLSX) [file pone.0254510.s001.xlsx]

## Sheet: Tabelle1
Device	Region	Measurement	Standard dose	High dose
1	1	1	0.933	2.5
1	1	2	0.828	2.252
1	1	3	0.793	2.167
1	1	4	0.79	2.152
1	1	5	0.808	2.205
1	2	1	2.417	6.416
1	2	2	2.345	6.235
1	2	3	2.3	6.102
1	2	4	2.339	6.223
1	2	5	2.302	6.103
1	3	1	0.158	0.477
1	3	2	0.169	0.474
1	3	3	0.187	0.505
1	3	4	0.147	0.513
1	3	5	0.2	0.541
1	4	1	0.172	0.468
1	4	2	0.135	0.408
1	4	3	0.152	0.516
1	4	4	0.173	0.419
1	4	5	0.158	0.464
1	5	1	0.066	0.214
1	5	2	0.065	0.216
1	5	3	0.064	0.217
1	5	4	0.066	0.215
1	5	5	0.067	0.217
1	6	1	0.29	0.826
1	6	2	0.298	0.848
1	6	3	0.291	0.813
1	6	4	0.286	0.819
1	6	5	0.282	0.795
2	1	1	4.213
2	1	2	4.39
2	1	3	4.383
2	1	4	4.392
2	1	5	4.444
2	2	1	4.327
2	2	2	4.381
2	2	3	4.507
2	2	4	4.389
2	2	5	4.391
2	3	1	1.425
2	3	2	1.908
2	3	3	1.343
2	3	4	1.357
2	3	5	1.814
2	4	1	1.539
2	4	2	1.552
2	4	3	1.473
2	4	4	1.354
2	4	5	1.556
2	5	1	0.376
2	5	2	0.377
2	5	3	0.38
2	5	4	0.379
2	5	5	0.381
2	6	1	1.049
2	6	2	0.98
2	6	3	1.071
2	6	4	1.047
2	6	5	1.038
3	1	1	0.86	2.354
3	1	2	0.851	2.359
3	1	3	0.864	2.349
3	1	4	0.854	2.376
3	1	5	0.866	2.405
3	2	1	1.041	2.881
3	2	2	0.97	2.912
3	2	3	0.975	2.891
3	2	4	0.979	2.998
3	2	5	0.99	3.088
3	3	1	0.238	0.706
3	3	2	0.231	0.695
3	3	3	0.239	0.689
3	3	4	0.23	0.695
3	3	5	0.237	0.685
3	4	1	0.22	0.665
3	4	2	0.269	0.675
3	4	3	0.245	0.669
3	4	4	0.279	0.653
3	4	5	0.235	0.677
3	5	1	0.186	0.65
3	5	2	0.188	0.635
3	5	3	0.186	0.644
3	5	4	0.191	0.634
3	5	5	0.186	0.641
3	6	1	0.33	1.035
3	6	2	0.325	0.978
3	6	3	0.34	0.973
3	6	4	0.338	0.967
3	6	5	0.332	0.961
4	1	1	2.819	5.905
4	1	2	2.871	6.076
4	1	3	2.887	6.093
4	1	4	2.891	6.076
4	1	5	2.894	6.073
4	2	1	2.769	5.937
4	2	2	2.787	5.883
4	2	3	2.786	5.929
4	2	4	2.797	5.958
4	2	5	2.763	5.815
4	3	1	0.431	1.083
4	3	2	0.432	1.037
4	3	3	0.44	1.054
4	3	4	0.445	1.051
4	3	5	0.446	1.073
4	4	1	0.431	0.937
4	4	2	0.434	0.922
4	4	3	0.436	0.948
4	4	4	0.438	0.981
4	4	5	0.442	0.962
4	5	1	0.168	0.366
4	5	2	0.167	0.369
4	5	3	0.169	0.372
4	5	4	0.162	0.373
4	5	5	0.165	0.374
4	6	1	0.324	0.712
4	6	2	0.326	0.701
4	6	3	0.324	0.706
4	6	4	0.327	0.704
4	6	5	0.325	0.705
5	1	1	1.816	2.938
5	1	2	1.824	2.927
5	1	3	1.828	2.938
5	1	4	1.817	2.947
5	1	5	1.809	2.929
5	2	1	1.815	2.868
5	2	2	1.82	2.876
5	2	3	1.819	2.871
5	2	4	1.825	2.887
5	2	5	1.821	2.879
5	3	1	0.353	0.592
5	3	2	0.374	0.589
5	3	3	0.371	0.565
5	3	4	0.365	0.592
5	3	5	0.375	0.591
5	4	1	0.629	0.817
5	4	2	0.66	0.85
5	4	3	0.643	0.967
5	4	4	0.651	1.017
5	4	5	0.645	1.024
5	5	1	0.14	0.21
5	5	2	0.139	0.213
5	5	3	0.136	0.21
5	5	4	0.135	0.215
5	5	5	0.138	0.212
5	6	1	0.32	0.503
5	6	2	0.317	0.501
5	6	3	0.321	0.502
5	6	4	0.322	0.5
5	6	5	0.321	0.501
6	1	1	2.198
6	1	2	2.222
6	1	3	2.235
6	1	4	2.241
6	1	5	2.239
6	2	1	2.203
6	2	2	2.204
6	2	3	2.209
6	2	4	2.208
6	2	5	2.206
6	3	1	0.33
6	3	2	0.336
6	3	3	0.344
6	3	4	0.338
6	3	5	0.34
6	4	1	0.33
6	4	2	0.336
6	4	3	0.344
6	4	4	0.338
6	4	5	0.34
6	5	1	0.123
6	5	2	0.124
6	5	3	0.121
6	5	4	0.122
6	5	5	0.125
6	6	1	0.413
6	6	2	0.414
6	6	3	0.399
6	6	4	0.403
6	6	5	0.406
